# Supplementary material for: Genome-Wide Analysis of Hypoxia-Responsive Genes in the Rice Blast Fungus, Magnaporthe oryzae
Source: PLoS One. 2015 Aug 4;10(8):e0134939. doi: 10.1371/journal.pone.0134939 (PMC4524601; doi:10.1371/journal.pone.0134939)
Supplement: S4 Table — (XLSX) [file pone.0134939.s005.xlsx]

## Sheet: Can_albi (160)
gene on array	Gene id	ORF19 No	proposed function (according to CandidaDB: http://genolist.pasteur.fr/CandidaDB)	Fod change	Categories	MGG gene id	Up in hypoxia in M. oyrzae
up-regulated > 2-fold in WT in response to hypoxia
PFK2	CA3112	orf19.6540	6-phosphofructokinase	1.6	cell wall/membrane	MGG_02653T0	MGG_02653T0
FBA1	CA5180	orf19.4618	fructose-bisphosphate aldolase	3.5	cell wall/membrane	MGG_00223T0
GLK1	CA0263	orf19.13	aldohexose specific glucokinase	2.9	cell wall/membrane	MGG_03041T0
PGI1	CA3559	orf19.3888	glucose-6-phosphate isomerase	2.8	cell wall/membrane	MGG_12822T0
GAP1	CA5892	orf19.6814	glyceraldehyde-3-phosphate dehydrogenase	3.4	cell wall/membrane	MGG_01084T0	MGG_01084T0
PGA6	CA2625	orf19.4765	putative glycosylphosphatidylinositol-modified protein	1.6	cell wall/membrane	MGG_02142T0
TPS3.3	CA5505	orf19.5348	alpha,alpha-trehalose-phosphate synthase, regulatory subunit	2.3	cell wall/membrane	MGG_14118T0
ECM33.3	CA3115	orf19.3010.1	cell wall biogenesis	2.5	cell wall/membrane	MGG_06189T0	MGG_06189T0
PLB4.5F	CA0185	orf19.1442	phospholipase (5-prime end)	1.8	cell wall/membrane	MGG_07287T0	MGG_07287T0
ALG2.5	CA1530	orf19.1221	mannosyltransferase, 5-prime end	2.1	cell wall/membrane	MGG_02384T0
PGK1	CA1691	orf19.3651	phosphoglycerate kinase	4.2	cell wall/membrane	MGG_05063T0	MGG_05063T0
PYC2.EXON2	CA1464	orf19.789	pyruvate carboxylase 2	1.6	cell wall/membrane	MGG_07756T0
PDC11	CA2474	orf19.2877	pyruvate decarboxylase	2.6	cell wall/membrane	MGG_01892T0
SUN41	CA0883	orf19.3642	putative cell wall beta-glucosidase	1.9	cell wall/membrane	MGG_00505T0	MGG_00505T0
SUN42	CA5232	orf19.5032	putative cell wall beta-glucosidase	2.1	cell wall/membrane	MGG_00505T0	MGG_00505T0
TPI1	CA5950	orf19.6745	triose phosphate isomerase	2.5	cell wall/membrane	MGG_08905T0
GPM1	CA4671	orf19.903	phosphoglycerate mutase	2.9	cell wall/membrane
POT14	CA0290	orf19.1591	acetyl-CoA acetyltransferase	1.7	ergosterol metabolism	MGG_13499T0
ERG251	CA0875	orf19.4631	C-4 sterol methyl oxidase	1.6	ergosterol metabolism	MGG_06133T0	MGG_06133T0
ERG3	CA1956	orf19.767	C5,6 desaturase	2.4	ergosterol metabolism	MGG_08832T0	MGG_08832T0
ERG11	CA1387	orf19.922	cytochrome P450 lanosterol 14a-demethylase	2.5	ergosterol metabolism	MGG_04432T0	MGG_04432T0
ERG5	CA4418	orf19.5178	C-22 sterol desaturase by homology	2.2	ergosterol metabolism	MGG_06047T0
orf19.391	CA3878	orf19.391	similar to S. cerevisiae Upc2p RNA polymerase II transcription factor (sterol uptake)	1.6	ergosterol metabolism	MGG_07534T0	MGG_07534T0
ACC1	CA5816	orf19.7466	acetyl-coenzyme-A carboxylase	2.8	fatty acid metabolism	MGG_07613T0
OLE1	CA3921	orf19.5117	stearoyl-CoA desaturase	3.5	fatty acid metabolism	MGG_01790T0	MGG_01790T0
FAS1	CA5426	orf19.979	fatty-acyl-CoA synthase	2.8	fatty acid metabolism	MGG_04118T0
FAS2.5F	CA6105	orf19.5951	fatty-acyl-CoA synthase	1.5	fatty acid metabolism	MGG_12154T0
FAS2.3F	CA6107	orf19.5949	fatty-acyl-CoA synthase	1.7	fatty acid metabolism	MGG_12154T0
ADH5	CA2391	orf19.2608	probable alcohol dehydrogenase	1.5	fermentation	MGG_03880T0	MGG_03880T0
ADH2	CA3923	orf19.5113	alcohol dehydrogenase I	1.6	fermentation	MGG_03880T0	MGG_03880T0
ADH1	CA4765	orf19.3997	alcohol dehydrogenase	3.8	fermentation	MGG_03880T0	MGG_03880T0
RBT5	CA2558	orf19.5636	repressed by Tup1 protein	5.5	hyphae specific gene	MGG_12468T0	MGG_12468T0
ALS12.3F	CA0413	orf19.2122	agglutinin-like protein	8.5	hyphae specific gene	MGG_14712T0	MGG_14712T0
HWP1	CA2825	orf19.1321	hyphal wall protein	4.1	hyphae specific gene	MGG_02142T0
DDR48	CA4336	orf19.4082	stress protein	2.3	hyphae specific gene	MGG_09383T0
FRE5	CA2556	orf19.5634	ferric reductase transmembrane component	3.4	iron metabolism	MGG_08278T0
FTR1	CA5345	orf19.7219	high affinity iron permease	1.6	iron metabolism	MGG_02158T0	MGG_02158T0
CTA1	CA3011	orf19.6229	catalase A, peroxisomal	3.6	stress response	MGG_06442T0	MGG_06442T0
SSA4	CA1230	orf19.4980	cahsp70 mRNA for heat shock	1.6	stress response	MGG_06958T0	MGG_06958T0
SSC1	CA4474	orf19.1896	mitochondrial heat shock protein 70-related protein	1.7	stress response	MGG_04191T0	MGG_04191T0
SSA1	CA2857	orf19.1065	heat shock protein of Hsp70 family	2.5	stress response	MGG_06958T0	MGG_06958T0
GRP2	CA2644	orf19.4309	reductase	1.7	stress response	MGG_12095T0
SSU81	CA2188	orf19.4772	protein involved in the Hog1 high-osmolarity signal transduction pathway	1.7	stress response	MGG_09125T0
HSP12	CA0627	orf19.3160	heat shock protein	9.6	stress response
RPS7A	CA1502	orf19.1700	ribosomal protein	1.7	translation	MGG_00221T0	MGG_00221T0
RPL10E	CA5200	orf19.7015	ribosomal protein L10, cytosolic	2	translation	MGG_04467T0	MGG_04467T0
RPL18.EXON2	CA6079	orf19.5981.1	ribosomal Protein Rpl18B (large subunit)	1.5	translation	MGG_04484T0	MGG_04484T0
PRT1	CA4892	orf19.6584	translation initiation factor eIF3	5.3	translation	MGG_01978T0
BEL1.EXON2	CA4589	orf19.6906.1	protein of the 40S ribosomal subunit (exon 2)	1.6	translation	MGG_04719T0	MGG_04719T0
RNR21	CA4155	orf19.5801	ribonucleoside-diphosphate reductase	1.7	translation	MGG_06408T0
RAT1	CA3242	orf19.4681	5´-3´-exoribonuclease	1.7	unknown and unclassified	MGG_11426T0
ACT1	CA5255	orf19.5007	actin	1.9	unknown and unclassified	MGG_03982T0
SPB1	CA0443	orf19.76	putative methyltransferase by homology	5.1	unknown and unclassified	MGG_08140T0	MGG_08140T0
CBP1	CA5559	orf19.7323	corticosteroid binding protein	1.7	unknown and unclassified	MGG_13246T0	MGG_13246T0
CPY1.3F(PRC1)	CA0430	orf19.1339	carboxypeptidase Y precursor	1.6	unknown and unclassified	MGG_05663T0	MGG_05663T0
FUN30	CA3229	orf19.6291	helicases of the Snf2/Rad54 family	2	unknown and unclassified	MGG_09930T0
orf19.3414	CA0055	orf19.3414	unknown function	1.6	unknown and unclassified	MGG_10322T0
orf19.2825	CA0381	orf19.2825	unknown function	1.6	unknown and unclassified	MGG_00776T0
orf19.6882	CA4570	orf19.6882	similar to S. cerevisiae Osm1p, osmotic growth protein	1.6	unknown and unclassified	MGG_03619T0
GPH1	CA5206	orf19.7021	glycogen phosphorylase	1.7	unknown and unclassified	MGG_01819T0
HXK2.3F	CA0127	orf19.542	hexokinase II (3-prime end)	1.5	unknown and unclassified	MGG_09289T0
HXT62	CA1067	orf19.2023	sugar transporter	1.8	unknown and unclassified	MGG_00040T0	MGG_00040T0
HHT21	CA2861	orf19.1061	histone H3	2	unknown and unclassified	MGG_01159T0
orf19.2119	CA2727	orf19.2119	similar to S. cerevisiae Ndt80p, meiosis-specific protein	1.5	unknown and unclassified	MGG_04195T0
orf19.3712	CA3141	orf19.3712	unknown function	1.5	unknown and unclassified	MGG_12515T0
SBP1	CA2951	orf19.5854	RNA binding protein-like	1.5	unknown and unclassified	MGG_01746T0
orf19.7350	CA5650	orf19.7350	unknown function	1.5	unknown and unclassified	MGG_03307T0
SUR2	CA2225	orf19.5818	hydroxylation of C-4 of the sphingoid moiety of ceramide	1.6	unknown and unclassified	MGG_06250T0	MGG_06250T0
orf19.1151	CA1330	orf19.1151	unknown function	1.6	unknown and unclassified	MGG_01461T0	MGG_01461T0
orf19.2758	CA1898	orf19.2758	unknown function	1.6	unknown and unclassified	MGG_02142T0
orf19.2296	CA0446	orf19.2296	similar to mucin proteins	1.7	unknown and unclassified	MGG_14712T0	MGG_14712T0
PGA54	CA2769	orf19.2685	unknown function	1.7	unknown and unclassified	MGG_02142T0
TOS1	CA2303	orf19.1690	putative anchor subunit of a-agglutinin	1.7	unknown and unclassified	MGG_09395T0
orf19.6608	CA3848	orf19.6608	unknown function	1.7	unknown and unclassified	MGG_14558T0
QDR1	CA4501	orf19.508	putative antibiotic resistance proteins	2	unknown and unclassified	MGG_07498T0
SCW1	CA0156	orf19.1779	glucanase	2	unknown and unclassified	MGG_04582T0
orf19.7310	CA5547	orf19.7310	similar to S.cerevisiae Gin3p	2.3	unknown and unclassified	MGG_05164T0	MGG_05164T0
orf19.4246	CA2186	orf19.4246	putative phosphatidyl synthase	2.3	unknown and unclassified	MGG_08326T0
orf19.1964	CA2947	orf19.1964	unknown function	2.4	unknown and unclassified	MGG_06103T0
orf19.3261	CA5454	orf19.3261	member of the FRP family of proteins related to Y. lipolytica glyoxylate pathway regulator Gpr1p and S. cerevisiaeFun34p	3.5	unknown and unclassified	MGG_09225T0	MGG_09225T0
PGA34	CA2548	orf19.2833	unknown function	4.7	unknown and unclassified	MGG_05351T0
SIK1	CA5975	orf19.7569	nucleolar protein involved in pre-rRNA processing	6.3	unknown and unclassified	MGG_07915T0	MGG_07915T0
orf19.2368	CA2748	orf19.2368	unknown function	8.6	unknown and unclassified	MGG_03174T0
orf19.1573	CA0761	orf19.1573	P-type ATPase	1.6	unknown and unclassified	MGG_06925T0
PHO88	CA5563	orf19.7327	involved in phosphate transport	6.5	unknown and unclassified	MGG_06209T0
SCS7	CA4852	orf19.3822	required for hydroxylation of ceramide	1.6	unknown and unclassified	MGG_03920T0	MGG_03920T0
orf19.5667	CA4376	orf19.5667	unknown function	1.5	unknown and unclassified	MGG_09884T0	MGG_09884T0
orf19.1964	CA2302	orf19.1691	unknown function	6.9	unknown and unclassified	MGG_01210T0	MGG_01210T0
orf19.5525	CA0210	orf19.5525	unknown function	2.5	unknown and unclassified	MGG_08115T0
orf19.2762	CA4127	orf19.2762	unknown function	2.3	unknown and unclassified	MGG_02710T0
PMA1	CA2300	orf19.5383	plasma membrane H+-transporting ATPase	1.8	unknown and unclassified	MGG_07200T0	MGG_07200T0
CDC5	CA2986	orf19.6010	cell-cycle protein kinase	1.6	unknown and unclassified	MGG_09960T0
orf19.3037	CA5065	orf19.3037	similar to S. cerevisiae Pab1p, mRNA polyadenylate-binding protein	1.8	unknown and unclassified	MGG_09505T0
UBI4	CA5932	orf19.6771	polyubiquitin	2.2	unknown and unclassified	MGG_01282T0
orf19.2451	CA0380	orf19.2451	unknown function	2.2	unknown and unclassified	MGG_01679T0	MGG_01679T0
orf19.251	CA0828	orf19.251	unknown function	3	unknown and unclassified	MGG_01679T0	MGG_01679T0
TKL1	CA3924	orf19.5112	transketolase	8.2	unknown and unclassified	MGG_02471T0
orf19.5976	CA6083	orf19.5976	unknown function	1.6	unknown and unclassified
orf19.6614	CA5811	orf19.6614	unknown function	1.6	unknown and unclassified
orf19.1728	CA1644	orf19.1728	unknown function	1.7	unknown and unclassified
orf19.842	CA2020	orf19.842	unknown function	1.7	unknown and unclassified
PRC1	CA0430	orf19.1339	carboxypeptidase Y precursor	1.8	unknown and unclassified
orf19.5315	CA5482	orf19.5315	repeated protein (10 times) of unknown function	1.8	unknown and unclassified
PGA56	CA0171	orf19.1105.2	unknown function	1.9	unknown and unclassified
IFA6	CA4419	orf19.5177	unknown function	2.1	unknown and unclassified
orf19.1872	CA4490	orf19.1872	unknown function	2.2	unknown and unclassified
orf19.4280	CA3067	orf19.4280	unknown function	2.5	unknown and unclassified
orf19.5372	CA2216	orf19.5372	TCA2 retrotransposon	2.7	unknown and unclassified
orf19.1729	CA1643	orf19.1729	unknown function	3.5	unknown and unclassified
POL0	CA2217	orf19.5373	Pol polyprotein, reverse transcriptase	3.8	unknown and unclassified
orf19.5539	CA1923	orf19.5539	unknown function	6.5	unknown and unclassified
		111			Sum	95	42	0.442105
Down-regulated > 2-fold in WT in response to hypoxia				Fod change	Categories	MGG gene id	Down in hypoxia in M. oryzae
MIR1	CA1513	orf19.4885	transport protein, mitochondrial (MCF)	0.39	ATP-synthesis	MGG_07489T0	MGG_07489T0
ATP1.EXON3	CA4457	orf19.6853.3	F1F0-ATPase complex, F1 alpha subunit, exon 3	0.45	ATP-synthesis	MGG_07752T0
ATP2	CA4362	orf19.5653	F1F0-ATPase complex, F1 beta subunit	0.52	ATP-synthesis	MGG_03185T0
ATP5	CA5775	orf19.5419	F1F0-ATPase complex, OSCP subunit	0.52	ATP-synthesis	MGG_03152T0
ATP7	CA1907	orf19.2785	F1F0-ATPase complex, FO D subunit	0.56	ATP-synthesis	MGG_18003T0	MGG_18003T0
ATP3.3	CA1489	orf19.3223	F1F0-ATPase complex, F1 gamma subunit, 3-prime end	0.56	ATP-synthesis	MGG_09916T0
PHO84.3EOC	CA1782	orf19.1172	Inorganic phosphate transport protein, 3-prime end	0.61	ATP-synthesis	MGG_03299T0
orf19.5231.2	CA1107	orf19.5231.2	ATP19 subunit K of the dimeric form of mitochondrial F1F0-ATP synthase	0.62	ATP-synthesis
orf19.5598.2	CA2973	orf19.5598.2 CA2973	F1-ATPase epsilon subunit	0.63	ATP-synthesis
STF2	CA2738	orf19.2107.1	ATP synthase regulatory factor	0.67	ATP-synthesis	MGG_00777T0
FUM12.3F	CA4351	orf19.6725	fumarate hydratase (3-prime end)	0.41	citric acid cycle	MGG_17962T0
FUM12.5F	CA4349	orf19.6724	fumarate hydratase (5-prime end)	0.53	citric acid cycle	MGG_17962T0
IDH1.3	CA4753	orf19.4826	isocitrate dehydrogenase (NAD+) subunit1, mitochondrial, 3-prime end	0.54	citric acid cycle	MGG_01995T0
IDH2	CA4148	orf19.5791	isocitrate dehydrogenase (NAD+) subunit 2, mitochondrial	0.55	citric acid cycle	MGG_01712T0
CIT1.EXON2	CA3909	orf19.4393	citrate synthase, exon 2	0.56	citric acid cycle	MGG_07202T0
ACO1	CA3546	orf19.6385	aconitate hydratase	0.63	citric acid cycle	MGG_03521T0
KGD2	CA2997	orf19.6126	2-oxoglutarate dehydrogenase complex, E2 component	0.65	citric acid cycle	MGG_03149T0
QCR2	CA2065	orf19.2644	ubiquinol--cytochrome-c reductase 40KD chain II	0.55	respiratory chain	MGG_03226T0
orf19.4016	CA4783	orf19.4016	ubiquinol-cytochrome-c reductase	0.58	respiratory chain	MGG_03600T0
COX13	CA4536	orf19.1467	cytochrome-c oxidase chain VIa	0.62	respiratory chain	MGG_17901T0
RIP1	CA6149	orf19.5893	ubiquinol cytochrome-c reductase	0.63	respiratory chain	MGG_16866T0
orf19.913.2	CA0118	orf19.913.2	similar to S. cerevisiae Qcr6p ubiquinol-cytochrome-c reductase 17K protein, 3-prime end	0.63	respiratory chain	MGG_01305T0
CYT1	CA0864	orf19.3527	cytochrome-c1	0.64	respiratory chain	MGG_16462T0
orf19.2821	CA0540	orf19.2821	NADH dehydrogenase (ubiquinone)	0.67	respiratory chain	MGG_03073T0
YHB1	CA0943	orf19.3707	flavohemoglobin	0.27	unknown and unclassified	MGG_00198T0
orf19.3679	CA4048	orf19.3679	unknown function	0.33	unknown and unclassified	MGG_02597T0
orf19.6474	CA0973	orf19.6474	unknown function	0.43	unknown and unclassified	MGG_01575T0
orf19.952	CA5408	orf19.952	unknown function	0.44	unknown and unclassified	MGG_02385T0
orf19.6223	CA0400	orf19.6223	similar to S. cerevisiae Spo22p, involved in sporulation (3-prime end)	0.48	unknown and unclassified	MGG_03262T0
DBF2	CA0205	orf19.1223	putative ser/thr protein kinase by homology	0.48	unknown and unclassified	MGG_02757T0	MGG_02757T0
orf19.6124	CA2996	orf19.6124	similar to S. cerevisiae Ace2p, transcription factor	0.5	unknown and unclassified	MGG_04328T0
IFE2	CA2075	orf19.5288	alcohol dehydrogenase	0.51	unknown and unclassified	MGG_01176T0	MGG_01176T0
orf19.718	CA1240	orf19.718	similar to S. cerevisiae Rrn11p, involved in RNA polymerase I specific transcription	0.51	unknown and unclassified
YNK1	CA2645	orf19.4311	nucleoside diphosphate kinase	0.53	unknown and unclassified	MGG_08622T0	MGG_08622T0
orf19.3264	CA5456	orf19.3264	unknown function	0.54	unknown and unclassified
orf19.6493	CA1727	orf19.6493	unknown function	0.54	unknown and unclassified	MGG_12515T0
FRE30.3	CA3416	orf19.6139	strong similarity to ferric reductase Fre2p (3-prime end)	0.55	unknown and unclassified	MGG_06259T0
FRE30.53	CA3415	orf19.6140	strong similarity to ferric reductase (internal fragment)	0.56	unknown and unclassified
OGG1	CA5318	orf19.7190	8-oxoguanine DNA glycosylase	0.6	unknown and unclassified	MGG_00347T0
orf19.1590	CA0289	orf19.1590	unknown function	0.61	unknown and unclassified
orf19.1682	CA0216	orf19.1682	unknown function	0.63	unknown and unclassified	MGG_03525T0
GPX2	CA0558	orf19.85	glutathione peroxidase	0.63	unknown and unclassified	MGG_07460T0
orf19.26	CA3609	orf19.26	similar to S. cerevisiae Png1P, peptide:N-glycanase	0.64	unknown and unclassified	MGG_03598T0
FKH2	CA5754	orf19.5390	fork head protein-type transcription factor	0.64	unknown and unclassified	MGG_12515T0
orf19.695	CA2209	orf19.695	unknown function	0.64	unknown and unclassified
PDE2	CA3450	orf19.2972	nucleotide phosphodiesterase	0.65	unknown and unclassified	MGG_05664T0
orf19.7386	CA5684	orf19.7386	unknown function	0.65	unknown and unclassified
orf19.3926	CA2231	orf19.3926	similar to S. cerevisiae Rny1p, ribonuclease from the T2 family of ribonucleases	0.66	unknown and unclassified	MGG_05342T0
orf19.2954	CA4178	orf19.2954	unknown function	0.66	unknown and unclassified
		49			Sum	40	5	0.125

## Sheet: Cry_neof(260)
putative category of function	microarray oligo #	CNAG id	MGG id	Up in hypoxia in M. oryzae	annotation	H99 Hypoxia Response rep1	H99 Hypoxia Response rep2	H99 Hypoxia Response rep3	H99 Hypoxia Response rep4	log2 average	fold change
up-regulated > 2-fold in WT in response to hypoxia
aa biosynthesis	CNO_157	CNAG_04535	MGG_06547T0		LYS1202 tartrate dehydrogenase [Rhizobium vitis] E(1e-130)	1.25869	2.05778	0.784428	0.777045	1.21949	2.32864
aa biosynthesis	CNO_5592	CNAG_07796	MGG_10321T0		MET101-A potential uroporphyrin-3 C-methyltransferase [Candida albicans SC5314] E(5e-88)	1.99454	1.91167	2.17675	1.94054	2.00587	4.01632
aa biosynthesis	CNO_5826	CNAG_04835	MGG_02231T0		CNJ0860 AD3208 dihydrodipicolinate synthase [imported] - Agrobacterium tumefaciens (strain C58, Dupont) plasmid AT E(1e-101)	NA	1.73806	1.90373	1.99944	1.88041	3.68179
aa biosynthesis	CNO_7085	CNAG_07796	MGG_10321T0		MET102 potential uroporphyrin-3 C-methyltransferase [Candida albicans SC5314] E(3e-76)	1.501	1.70824	1.85482	1.6302	1.67356	3.19002
aldoxime metabolism	CNO_1497	CNAG_02365	MGG_03462T0	MGG_03462T0	AMD201 probable amidase [Candida albicans SC5314] E(1e-114)	1.07325	1.02186	1.00682	0.999437	1.02534	2.03544
antioxidant	CNO_4765	CNAG_06300	MGG_07317T0	MGG_07317T0	GSH1 CG2259-PA [Drosophila melanogaster] E(1e-160)	1.00126	1.13266	1.03379	1.06084	1.05714	2.0808
carbohydrate catabolism	CNO_3028	CNAG_02790	MGG_04092T0		CNC3100 fagopyritol synthase 2 [Fagopyrum esculentum] E(2e-13)	1.15394	1.06368	1.00682	1.37495	1.14984	2.2189
carbohydrate catabolism	CNO_3559	CNAG_06666	MGG_01819T0		GPH1 emb|CAD28434.1| glycogen phosphorylase 1; possible glycogen phosphorylase [Aspergillus fumigatus] emb|CAF32007.1| glycogen phosphorylase 1, putative [Aspergillus fumigatus] E(0)	2.7125	2.86344	1.67424	1.99944	2.31241	4.96711
carbohydrate metabolism	CNO_4708	CNAG_00407	MGG_05865T0		CNA3760 glyoxal oxidase precursor [Phanerochaete chrysosporium] E(3e-54)	2.70634	2.51721	1.55225	2.33647	2.27807	4.85028
carbohydrate metabolism	CNO_5766	CNAG_04753	MGG_05984T0	MGG_05984T0	CNJ1630 dbj|BAA34062.1| lactonohydrolase [Fusarium oxysporum] dbj|BAA34218.2| lactonohydrolase [Fusarium oxysporum] E(1e-136)	1.83427	1.65842	1.85482	2.26247	1.90249	3.73859
cell adhesion	CNO_2033	CNAG_02685	MGG_09372T0		CNK1810 emb|CAF32145.1| fasciclin I family protein, putative [Aspergillus fumigatus] E(1e-19)	1.11725	1.03393	0.980348	1.82951	1.24026	2.36241
cell cycle	CNO_2400	CNAG_03376	MGG_05257T0		DMA1-A T37862 dma1 protein - fission yeast (Schizosaccharomyces pombe) E(2e-41)	1.12343	1.08704	1.20712	1.6302	1.26195	2.3982
cell wall	CNO_721	CNAG_00998	MGG_17661T0		CND5040 C protein immunoglobulin-A-binding beta antigen [Streptococcus agalactiae] E(7e-05)	3.19705	3.32548	2.43978	3.5844	3.13668	8.79497
cytoskeleton	CNO_6230	CNAG_03702	MGG_08570T0		ALF1 MGC81145 protein [Xenopus laevis] E(2e-31)	1.2643	2.09571	0.954353	2.67751	1.74797	3.35885
dehdyrogenase	CNO_5673	CNAG_04652	MGG_08380T0		YNL134C01 emb|CAA63129.1| toxD [Cochliobolus carbonum] TOXD_COCCA TOXD protein E(1e-39)	1.09856	0.875232	1.47631	1.19208	1.16054	2.23542
dehydrogenase	CNO_3229	CNAG_03011	MGG_12929T0		YNL274C05 YGDH_SCHPO Putative 2-hydroxyacid dehydrogenase C1773.17c E(5e-89)	1.26988	1.7564	0.879065	0.562032	1.11684	2.16872
dehydrogenase	CNO_3236	CNAG_01558	MGG_01114T0	MGG_01114T0	XYL202 putative zinc-binding dehydrogenase [Streptomyces avermitilis MA-4680] E(2e-54)	1.6877	1.3218	0.632425	1.02981	1.16793	2.24689
dehydrogenase	CNO_3995	CNAG_00115	MGG_01176T0		SOR101 xylitol dehydrogenase; XDH [Candida sp. HA167] E(1e-87)	1.61501	1.26659	0.83097	1.88396	1.39913	2.63743
DNA repair	CNO_3184	CNAG_02986	MGG_15034T0		YSA1 SPBP35G2.12 [Schizosaccharomyces pombe] E(5e-31)	2.49862	2.28691	3.43978	3.41447	2.90995	7.5159
fatty acid metabolism	CNO_1954	CNAG_02577	MGG_03920T0	MGG_03920T0	SCS7 likely fatty acid hydroxylase Scs7p [Candida albicans SC5314] E(4e-82)	3.49386	3.39148	2.95435	3.41447	3.31354	9.94204
fatty acid metabolism	CNO_4309	CNAG_00490	MGG_09512T0		POT1 acetyl-CoA acetyl transferase [Laccaria bicolor] E(1e-140)	0.218852	0.827478	1.67424	2.33647	1.26426	2.40204
fatty acid metabolism	CNO_5772	CNAG_04757	MGG_12853T0		YBL095W potential mitochondrial protein Fmp10 [Candida albicans SC5314] E(1e-17)	2.7864	2.71763	3.06127	3.5844	3.03742	8.21023
fatty acid metabolism	CNO_6216	CNAG_03834	MGG_06250T0	MGG_06250T0	SUR2 sphinganine hydroxylase [Pichia ciferrii] E(1e-67)	2.13571	1.97879	1.67424	2.12497	1.97843	3.94063
fatty acid metabolism	CNO_699	CNAG_01044	MGG_16424T0		YPC1 phytoceramidase, alkaline; alkaline phytoceramidase [Homo sapiens] E(6e-38)	1.48189	1.46243	1.08928	1.82951	1.46578	2.76212
fatty acid synthesis	CNO_4008	CNAG_00126	MGG_02914T0		SPS1901 emb|CAF32150.1| 2-deoxy-D-gluconate 3-dehydrogenase, putative [Aspergillus fumigatus] E(3e-65)	1.97417	1.76003	2.59178	2.49694	2.20573	4.61308
fatty acid synthesis	CNO_5839	CNAG_04687	MGG_01790T0	MGG_01790T0	OLE1 emb|CAA71448.1| delta-9 fatty acid desaturase [Cryptococcus curvatus] E(0)	1.75291	1.68928	1.51378	1.6302	1.64654	3.13083
fatty acid synthesis	CNO_591	CNAG_01150	MGG_01985T0		CNBD3600-B delta-12 fatty acid desaturase [Cryptococcus curvatus] E(0)	1.70015	1.38913	0.717314	0.80304	1.15241	2.22285
fermentation	CNO_2309	CNAG_07745	MGG_03880T0	MGG_03880T0	ADH302-A mannitol-1-phosphate dehydrogenase [Cryptococcus neoformans var. neoformans] E(0)	4.30019	4.83094	3.30228	3.5844	4.00445	16.0495
fermentation	CNO_2310	CNAG_07745	MGG_03880T0	MGG_03880T0	ADH302-B mannitol-1-phosphate dehydrogenase [Cryptococcus neoformans var. neoformans] E(0)	4.30019	3.21783	3.30228	3.26247	3.52069	11.4772
fermentation	CNO_4071				ADH4 alcohol dehydrogenase 8 [Homo sapiens] E(1e-105)	1.51985	1.53643	1.55225	2.12497	1.68338	3.21179
fermentation	CNO_5684	CNAG_04659	MGG_01892T0		PDC1 pyruvate decarboxylase [Saccharomyces kluyveri] E(1e-135)	4.56311	2.59196	3.17675	2.67751	3.25233	9.52905
flavoprotein	CNO_4134	CNAG_07348	MGG_09544T0		SIS201 CNPV141 HAL3-like domain protein [Canarypox virus] E(3e-21)	1.11105	1.05778	1.17675	1.12497	1.11763	2.16991
glycolysis	CNO_4857	CNAG_06432	MGG_13157T0		CNN1520 emb|CAG21170.1| putative acetate kinase [Photobacterium profundum] E(4e-50)	1.09856	1.03993	1.26985	1.72642	1.28369	2.43461
heme biosynthesis	CNO_1809	CNAG_02460	MGG_01061T0		HEM13 coproporphyrinogen oxidase [Homo sapiens] E(9e-99)	1.31916	1.00968	1.55225	1.6302	1.37782	2.59876
heme biosynthesis	CNO_2879	CNAG_01721	MGG_04860T0		HEM3 S25071 hydroxymethylbilane synthase (EC 4.3.1.8) - yeast (Saccharomyces cerevisiae) E(2e-53)	1.52453	1.25116	1.11785	1.19208	1.27141	2.41397
histone acetylation	CNO_4825	CNAG_06364	MGG_06932T0		EPL1 enhancer of polycomb 1 [Homo sapiens] E(3e-06)	1.03443	0.841284	1.147	1.09255	1.02881	2.04035
methyltransferase	CNO_6701	CNAG_02105	MGG_00838T0		CNBE4310 E(2e-35)	0.852981	1.38443	0.807511	1.06084	1.02644	2.03699
mitochondrial	CNO_3030				COX1 cytochrome oxidase subunit I; CnACOX1p [Cryptococcus neoformans var. grubii] E(2e-18)	1.64967	1.16046	0.591783	1.45512	1.21426	2.32022
mitochondrial	CNO_6796	CNAG_00111	MGG_02946T0		apocytochrome b [Hyaloraphidium curvatum] E(6e-12)	1.6667	1.25632	1.147	1.77704	1.46177	2.75445
mitochondrial	CNO_7056	CNAG_05654	MGG_07024T0		NAD502 NADH dehydrogenase subunit 5; CnANAD5p [Cryptococcus neoformans var. grubii] E(1e-12)	1.56141	0.972529	1.03379	2.06084	1.40714	2.65211
mitochondrial	CNO_7059	CNAG_06848	MGG_13815T0		ATP9 ATP synthase subunit 9; CnAATP9p [Cryptococcus neoformans var. grubii] E(7e-09)	1.78834	1.10432	1.20712	1.99944	1.5248	2.87748
mitochondrial	CNO_7070	CNAG_00482	MGG_04506T0		NAD5 NADH dehydrogenase subunit 5; CnANAD5p [Cryptococcus neoformans var. grubii] E(0)	1.7961	1.33649	1.06127	1.82951	1.50584	2.83991
mitochondrial	CNO_7071	CNAG_06715			apocytochrome b [Cryptococcus neoformans var. grubii] E(1e-102)	1.59736	1.11003	1.08928	1.94054	1.43431	2.70252
mitochondrial	CNO_7072	CNAG_06013	MGG_07478T0		NAD1 NADH dehydrogenase subunit 1; CnANAD1p [Cryptococcus neoformans var. grubii] E(1e-110)	1.69186	1.31686	0.83097	2.06084	1.47513	2.78009
oxidase	CNO_88	CNAG_07765	MGG_10497T0	MGG_10497T0	CNH1490 2023159A bli-3 gene E(1e-23)	0.932548	1.28691	2.30228	2.67751	1.79981	3.48175
oxidoreductase	CNO_3043	CNAG_02751	MGG_01935T0	MGG_01935T0	YMR226C02 emb|CAE81960.1| related to NAD(P)H-dependent oxidoreductase [Neurospora crassa] E(2e-44)	0.645386	0.642739	1.06127	2.19208	1.13537	2.19675
oxidoreductase	CNO_6231	CNAG_03865	MGG_17816T0		YHR009C putative protein [Arabidopsis thaliana] E(1e-51)	0.939569	0.914941	1.30228	1.45512	1.15298	2.22372
oxidoreductase	CNO_6248	CNAG_03874	MGG_08290T0	MGG_08290T0	YNR074C02 potential oxidoreductase [Candida albicans SC5314] E(4e-13)	1.74892	1.90512	1.95435	2.12497	1.93334	3.81938
oxidosereduct	CNO_4031	CNAG_00161	MGG_03160T0		YPL088W01 aldo/keto reductase family-like protein [Oryza sativa (japonica cultivar-group)] E(5e-54)	1.28097	1.58647	1.63242	1.82951	1.58235	2.99456
oxygenase	CNO_252	CNAG_04325	MGG_04343T0	MGG_04343T0	CNH2120 bll6462 [Bradyrhizobium japonicum USDA 110] E(5e-33)	1.42299	1.38443	1.55225	0.856479	1.30404	2.46919
oxygenase	CNO_3080	CNAG_02868	MGG_13773T0	MGG_13773T0	BNA2 indoleamine 2,3-dioxygenase E(8e-09)	1.23035	1.24598	1.33544	1.299	1.27769	2.42451
oxygenase	CNO_3619	CNAG_06623	MGG_09462T0		CNF0890 myo-inositol oxygenase [Cryptococcus neoformans var. neoformans] E(0)	0.867778	0.908399	1.20712	1.72642	1.17743	2.26173
oxygenase	CNO_4600	CNAG_00843	MGG_04166T0		CNA8030 COG0654: 2-polyprenyl-6-methoxyphenol hydroxylase and related FAD-dependent oxidoreductases [Burkholderia cepacia R18194] E(1e-29)	0.760863	1.7745	0.532889	1.19208	1.06508	2.09229
peptidase	CNO_3804	CNAG_06640	MGG_05663T0	MGG_05663T0	PRC102 CBPY_CANAL Carboxypeptidase Y precursor (Carboxypeptidase YSCY) E(6e-94)	1.64967	1.3797	1.51378	1.77704	1.58005	2.9898
peptidase	CNO_5889	CNAG_04735	MGG_13252T0		CNJ1810 emb|CAA83015.1| metalloprotease (MEP) [Aspergillus fumigatus] ELM2_ASPFU Extracellular elastinolytic metalloproteinase precursor E(1e-101)	2.45764	2.41475	2.11785	2.67751	2.41694	5.34036
reductase	CNO_575	CNAG_01257	MGG_02921T0		GCY101 dbj|BAB11959.1| glycerol dehydrogenase [Zygosaccharomyces rouxii] E(2e-77)	0.78445	0.741749	1.43978	1.54001	1.1265	2.18328
respiration	CNO_4032	CNAG_00162	MGG_12936T0	MGG_12936T0	CNA1450 alternative oxidase [Cryptococcus neoformans var. grubii] E(0)	3.71455	3.53005	3.06127	3.5844	3.47257	11.1006
respiration	CNO_4991	CNAG_06446	MGG_06458T0		MSS51 Mss51p: Probable initiation factor specific for translation of COX1 and COB mRNA [Saccharomyces cerevisiae] E(4e-48)	1.6667	1.3985	0.954353	1.41447	1.35851	2.5642
RNA processing	CNO_95	CNAG_04402	MGG_09948T0		CNH1370 T39243 splicing factor u2af 35 kd subunit - fission yeast (Schizosaccharomyces pombe) E(9e-65)	0.728802	0.770895	2.06127	0.777045	1.0845	2.12064
secretory pathway	CNO_1681	CNAG_02104	MGG_09991T0		SFH5 YJL145W [Saccharomyces cerevisiae] E(5e-24)	2.39518	2.11003	1.95435	2.77704	2.30915	4.95591
signaling	CNO_3366	CNAG_02857	MGG_01045T0	MGG_01045T0	YFR022W Rod1p E(1e-10)	1.34053	1.26659	0.879065	1.41447	1.22517	2.33782
signaling	CNO_4715	CNAG_00453	MGG_01210T0	MGG_01210T0	YNR018W01-A hypoxia-responsive family protein-like [Oryza sativa (japonica cultivar-group)] E(1e-05)	2.19265	1.91494	2.17675	2.77704	2.26534	4.80769
signaling	CNO_5150	CNAG_05560	MGG_12752T0		YDL114W02 COG0300: Short-chain dehydrogenases of various substrate specificities [Rubrobacter xylanophilus DSM 9941] E(2e-28)	1.44783	1.53218	2.17675	2.33647	1.87331	3.66371
signaling	CNO_55	CNAG_04200	MGG_01094T0	MGG_01094T0	TCB102 T41696 probable C2-domain synaptic vesicle protein - fission yeast (Schizosaccharomyces pombe) E(2e-63)	1.28649	1.18232	1.20712	1.49694	1.29322	2.45074
signaling	CNO_6725	CNAG_02542	MGG_16231T0		CNE0140 fructosamine-3-kinase-related protein [Mus musculus] E(1e-11)	3.85947	3.87019	4.17675	4.26247	4.04222	16.4752
sterol synthesis	CNO_2935	CNAG_01737	MGG_06133T0	MGG_06133T0	ERG25 T38986 probable c-4 methyl sterol oxidase - fission yeast (Schizosaccharomyces pombe) E(1e-94)	2.69394	2.38443	1.85482	2.67751	2.40267	5.28782
sterol synthesis	CNO_3577	CNAG_06644	MGG_06047T0		ERG502 SPAC19A8.04 [Schizosaccharomyces pombe] E(1e-139)	1.73688	1.47133	1.06127	1.5844	1.46347	2.75771
sterol synthesis	CNO_4325	CNAG_00519	MGG_08832T0	MGG_08832T0	ERG3-B Sterol-C5-desaturase (fungal ERG3, delta-5-desaturase) homolog [Mus musculus] E(6e-78)	1.66246	0.908399	1.20712	1.99944	1.44435	2.72141
sterol synthesis	CNO_444	CNAG_06829	MGG_06139T0	MGG_06139T0	ERG1 squalene epoxidase-like protein [Aspergillus fumigatus] E(3e-94)	2.35636	2.1985	1.47631	1.94054	1.99293	3.98044
sterol/fatty acid metabolism	CNO_2597	CNAG_03227	MGG_01504T0		ARV1 Arv1p [Saccharomyces cerevisiae] E(0.005)	1.64109	1.40316	1.47631	1.77704	1.5744	2.97812
stress	CNO_1131	CNAG_06106	MGG_08180T0		SIS102 emb|CAA72798.1| SIS1 protein [Cryptococcus curvatus] E(4e-87)	1.06042	0.895223	1.55225	1.06084	1.14218	2.20715
stress	CNO_1796	CNAG_02484	MGG_10447T0		CPR101 CG7768-PA [Drosophila melanogaster] E(2e-51)	-0.147019	0.104319	5.17675	4.5844	2.42961	5.38748
stress	CNO_2594	CNAG_03228	MGG_05268T0	MGG_05268T0	CNG1310 putative stress-related protein [Oryza sativa (japonica cultivar-group)] E(0.0005)	1.81912	1.9182	2.11785	1.94054	1.94893	3.86088
stress	CNO_2714	CNAG_03347	MGG_04437T0	MGG_04437T0	HSP78 T40514 Chaperonin hsp78p - fission yeast (Schizosaccharomyces pombe) E(0)	1.84178	1.6506	1.55225	1.26247	1.57678	2.98303
stress	CNO_2955	CNAG_01750	MGG_06958T0	MGG_06958T0	SSA4 emb|CAA72797.1| heat shock protein 70 [Cryptococcus curvatus] E(0)	2.28649	1.96624	1.40416	1.15814	1.70376	3.25748
stress	CNO_3302	CNAG_01464	MGG_00198T0	MGG_00198T0	YHB1 flavohemoglobin [Cryptococcus neoformans var. grubii] E(0)	4.92505	4.68402	3.30228	4.5844	4.37394	20.7342
stress	CNO_3384	CNAG_02799	MGG_04014T0		DAK202-A dihydroxyacetone kinase isoenzyme I [Schizosaccharomyces pombe] E(1e-105)	2.10794	2.11003	1.40416	1.88396	1.87652	3.67189
stress	CNO_4133	CNAG_07347	MGG_06459T0	MGG_06459T0	HSP104 HSP104 [Pleurotus sajor-caju] E(0)	3.1764	3.07248	2.51378	2.41447	2.79428	6.93686
sugar metabolism	CNO_1414	CNAG_07626	MGG_08695T0		CNE0800 myo-inositol 2-dehydrogenase [Clostridium tetani E88] E(1e-36)	2.31376	2.01578	2.00682	2.77704	2.27835	4.85124
sugar metabolism	CNO_1888	CNAG_06924	MGG_02507T0		SUC2 emb|CAF31406.1| invertase 4 precursor [Saccharomyces bayanus] E(6e-93)	1.62811	1.68928	1.63242	2.06084	1.75266	3.3698
sugar metabolism	CNO_1890	CNAG_06923	MGG_14712T0		CNK3360 COG3957: Phosphoketolase [Synechococcus elongatus PCC 7942] E(0)	3.74592	4.00048	2.95435	3.5844	3.57129	11.8868
sugar metabolism	CNO_1991				YMR099C AT3g01590/F4P13_13 [Arabidopsis thaliana] E(4e-29)	0.939569	0.77809	1.11785	1.6302	1.11643	2.1681
sugar transport	CNO_2149	CNAG_01946	MGG_00054T0		DAL502 E(5e-64)	1.61939	1.73437	1.26985	1.88396	1.62689	3.08847
sugar transport	CNO_2332	CNAG_03438	MGG_06203T0	MGG_06203T0	HXT2-A monosaccharide transporter [Aspergillus niger] E(3e-81)	2.31916	2.04888	1.51378	1.82951	1.92783	3.80483
sugar transport	CNO_3635	CNAG_06527	MGG_12988T0		MAL1106 emb|CAD21259.1| probable alpha-glucoside transport protein [Neurospora crassa] E(0)	2.14789	2.10145	1.80751	1.49694	1.88845	3.70236
sugar transport	CNO_4327	CNAG_00539	MGG_17677T0		TPO201 SPBC409.08 [Schizosaccharomyces pombe] E(1e-122)	3.96989	3.86259	2.95435	3.5844	3.59281	12.0654
sugar transport	CNO_4749	CNAG_06290	MGG_06203T0	MGG_06203T0	GAL2-B monosaccharide transporter [Aspergillus niger] E(3e-78)	2.22461	2.25632	0.784428	2.06084	1.83155	3.55919
sugar transporter	CNO_4329	CNAG_00540	MGG_02319T0		CNA5050 T40485 transmembrane transporter Liz1p - fission yeast (Schizosaccharomyces pombe) E(8e-63)	1.07325	2.6506	0.903727	0.88396	1.37788	2.59887
sugar transporter	CNO_4748	CNAG_06290	MGG_06203T0	MGG_06203T0	GAL2-A RAG1_KLULA Low-affinity glucose transporter E(7e-86)	2.06685	2.08704	0.653183	2.19208	1.74979	3.36309
sugar transporter	CNO_4933	CNAG_06323	MGG_01811T0		CNN0500 emb|CAD71039.1| related to L-fucose permease [Neurospora crassa] E(1e-103)	1.38235	1.54489	0.83097	1.299	1.2643	2.40211
sugar transporter	CNO_5016	CNAG_05387	MGG_05946T0		HXT503-A emb|CAC41332.1| HXT1p [Uromyces viciae-fabae] E(4e-74)	1.31916	1.24598	0.404156	1.06084	1.00753	2.01047
transcription factor	CNO_1154	CNAG_06156	MGG_16444T0		CNM1440 binuclear zinc transcription factor [Nectria haematococca mpVI] E(0.003)	2.12651	2.12139	1.80751	2.12497	2.0451	4.12701
transcription factor	CNO_380	CNAG_04359	MGG_00672T0		HAL9-B dbj|BAA03381.1| ORF [Lentinula edodes] PRIB_LENED PRIB PROTEIN E(4e-10)	1.76086	1.76366	1.30228	1.54001	1.5917	3.01405
transcription factor	CNO_381	CNAG_04359	MGG_00672T0		HAL9-A dbj|BAA03381.1| ORF [Lentinula edodes] PRIB_LENED PRIB PROTEIN E(3e-15)	1.82672	1.73806	1.36939	1.67751	1.65292	3.14469
transcription factor	CNO_4049	CNAG_00156	MGG_05133T0		CRZ1 potential zinc finger protein [Candida albicans SC5314] E(2e-18)	0.510456	0.484591	1.55225	2.49694	1.26106	2.39672
transcription factor	CNO_4631	CNAG_00068	MGG_02775T0		MET32 ZN38_HUMAN Zinc finger protein 38 (Zinc finger protein KOX25) (Zinc finger protein HF.12) (Zinc finger protein 3) (HZF3.1 protein) E(2e-11)	1.30292	1.11003	1.71731	1.72642	1.46417	2.75905
transcription factor	CNO_5667	CNAG_04630	MGG_03288T0		CNJ2820 emb|CAE75702.1| related to regulatory protein cys-3 [Neurospora crassa] E(2e-06)	2.29746	2.29696	1.47631	1.82951	1.97506	3.93145
transcription factor	CNO_5817	CNAG_04804	MGG_10575T0	MGG_10575T0	SRE1 bHLH transcription factor	1.22461	1.69689	1.59178	1.99944	1.62818	3.09123
transcription factor	CNO_5991	CNAG_04864	MGG_01840T0		GAT102 T38291 GATA-type transcription factor family protein Gaf2p - fission yeast (Schizosaccharomyces pombe) E(6e-27)	1.50573	1.48898	1.26985	1.99944	1.566	2.96083
transcription factor	CNO_6847	CNAG_07924	MGG_02773T0		PUT301 T37604 probable transcription activator - fission yeast (Schizosaccharomyces pombe) E(8e-06)	1.94656	2.04292	2.17675	2.19208	2.08958	4.25623
transcription factor	CNO_731	CNAG_01014	MGG_05133T0		SWI501 emb|CAE76476.1| related to zinc finger protein crol gamma [Neurospora crassa] E(4e-09)	1.48669	1.81003	1.147	1.77704	1.55519	2.93873
transport	CNO_3025	CNAG_02789	MGG_00664T0		NPR2 T38296 nitrogen permease regulator homolog - fission yeast (Schizosaccharomyces pombe) E(2e-52)	1.41798	1.11572	0.928818	1.26247	1.18125	2.26773
transport	CNO_3092	CNAG_02806	MGG_03634T0		ZRC1 S56057 heavy metal ion resistance protein ZRC1 - yeast (Saccharomyces cerevisiae) E(7e-39)	1.15394	1.08124	0.879065	1.26247	1.09418	2.13491
transport	CNO_316	CNAG_04210	MGG_12988T0		MAL1103 emb|CAD21259.1| probable alpha-glucoside transport protein [Neurospora crassa] E(0)	2.79029	2.57412	2.11785	1.72642	2.30217	4.93199
transport	CNO_4485	CNAG_00727	MGG_06247T0		MMT2 T40838 probable transporter - fission yeast (Schizosaccharomyces pombe) E(5e-36)	1.9184	2.10145	1.76171	2.67751	2.11477	4.33121
transport	CNO_4583	CNAG_00796	MGG_00141T0		MDL201 T43261 multidrug resistance protein 1 - fungus (Filobasidium floriforme) E(0)	1.31376	1.38913	1.147	1.02981	1.21993	2.32935
transport	CNO_6249	CNAG_03713	MGG_01417T0		YOR378W07-A emb|CAF34033.1| putative transmembrane efflux protein [Micromonospora echinospora] GntO [Micromonospora echinospora] E(4e-11)	1.86409	2.3985	1.95435	1.26247	1.86985	3.65496
transport	CNO_6250	CNAG_03713	MGG_01417T0		YOR378W07-B putative transmembrane efflux protein [Streptomyces avermitilis MA-4680] E(2e-10)	1.69186	2.12704	1.67424	1.49694	1.74752	3.35781
transport	CNO_68	CNAG_04358	MGG_03406T0	MGG_03406T0	ATM101 T39154 probable ABC transporter - fission yeast (Schizosaccharomyces pombe) E(0)	3.22029	3.53537	2.67424	2.5844	3.00358	8.01986
transport	CNO_759	CNAG_00869	MGG_13624T0		PDR1501 emb|CAF32148.1| ABC transporter, putative [Aspergillus fumigatus] E(0)	1.40282	1.94082	1.63242	1.67751	1.66339	3.1676
transposon	CNO_6711	CNAG_03765	MGG_03441T0		copia-like element	1.56141	1.14821	0.674245	1.41447	1.19959	2.29674
transposon	CNO_6868	CNAG_00885			YIL080W05 retrotransposon	1.58399	1.2145	1.08928	1.99944	1.4718	2.77368
transposon	CNO_7058	CNAG_06843			CNBF1830 E(1e-23)	1.18381	0.834398	1.33544	1.45512	1.20219	2.30089
ubiquitination	CNO_5948	CNAG_04816	MGG_04148T0		CNJ1060 CG9038-PA [Drosophila melanogaster] E(4e-06)	1.64539	1.6506	1.63242	2.19208	1.78012	3.43456
ubiquitination	CNO_615	CNAG_01087			CND4220 MGC68621 protein [Xenopus laevis] E(3e-09)	1.49147	1.52364	1.51378	1.94054	1.61736	3.06813
unknown	CNO_1080	CNAG_06207			CNM1930 E(0)	3.03607	3.73437	3.76171	4.5844	3.77914	13.7288
unknown	CNO_1102	CNAG_06244			CNM2300 class A calcium channel variant riA-I [Rattus norvegicus] E(0.099)	0.867778	0.927939	1.43978	1.26247	1.12449	2.18025
unknown	CNO_1130	CNAG_06188	MGG_09263T0		CNM2060 E(1e-25)	NA	2.67779	0.761708	1.49694	1.64548	3.12851
unknown	CNO_1297	CNAG_06075	MGG_09955T0		CNM0730 E(2e-72)	0.77663	0.749091	2.00682	1.6302	1.29069	2.44644
unknown	CNO_1378	CNAG_02528	MGG_14597T0		CNBE0300-A mucin [Homo sapiens] E(0.097)	1.25307	1.712	2.11785	1.94054	1.75587	3.37729
unknown	CNO_1380	CNAG_02528	MGG_14597T0		CNBE0300-B mucin [Homo sapiens] E(0.097)	1.70428	1.87523	1.76171	1.37495	1.67904	3.20215
unknown	CNO_1386	CNAG_02523	MGG_02701T0		CNE0350 E(6e-16)	0.510456	0.561667	1.47631	2.33647	1.22123	2.33145
unknown	CNO_1399	CNAG_02510	MGG_02142T0		CNE0450 E(0.0005)	1.35636	1.13266	0.854817	1.49694	1.21019	2.31369
unknown	CNO_1450	CNAG_02424			CNE1270 E(3e-27)	1.8604	1.82401	1.95435	2.33647	1.99381	3.98287
unknown	CNO_1710	CNAG_02070	MGG_06865T0		CNE4660 E(1e-16)	0.822924	0.914941	2.06127	1.77704	1.39404	2.62814
unknown	CNO_1906	CNAG_00998	MGG_17661T0		CNK3110 E(9e-12)	0.319157	1.33161	1.80751	1.77704	1.30883	2.47741
unknown	CNO_1996				CNK2390 E(7e-36)	1.07962	1.08704	1.147	1.45512	1.19219	2.285
unknown	CNO_2005				CNK2150 E(2e-14)	0.91128	0.914941	2.00682	1.72642	1.38987	2.62054
unknown	CNO_2048	CNAG_02701	MGG_04093T0		CNK1650 E(2e-10)	3.42924	3.33039	3.06127	2.77704	3.14949	8.87339
unknown	CNO_2147	CNAG_01945			CNK0670 oxidoreductase, 2OG-Fe(II) oxygenase family protein [Arabidopsis thaliana] E(3e-05)	1.80766	2.03693	1.90373	2.33647	2.0212	4.0592
unknown	CNO_2183	CNAG_01995	MGG_01861T0		CNK0190 E(0.0003)	0.592918	0.848138	1.47631	2.06084	1.24455	2.36945
unknown	CNO_2321	CNAG_03530			CNBG4130-B dactylaplasia [Danio rerio] E(0.032)	1.04097	1.0459	1.00682	1.41447	1.12704	2.1841
unknown	CNO_2431	CNAG_03333	MGG_03529T0		YCR061W S19477 probable membrane protein YCR062w - yeast (Saccharomyces cerevisiae) E(6e-12)	1.95004	1.84472	1.26985	1.88396	1.73714	3.33374
unknown	CNO_2517	CNAG_03314	MGG_04621T0		YDR374C Similar to RIKEN cDNA 2210410K23 gene [Danio rerio] E(2e-50)	1.92195	1.77809	1.59178	2.19208	1.87098	3.6578
unknown	CNO_2518	CNAG_03313	MGG_05996T0		VRP103 I47141 gastric mucin (clone PGM-2A) - pig (fragment) E(0.0007)	1.23035	1.39383	1.23815	1.5844	1.36168	2.56984
unknown	CNO_2818	CNAG_01621			CNC5920 E(8e-26)	1.78445	1.18773	0.879065	0.88396	1.1838	2.27175
unknown	CNO_2820	CNAG_01606			CNC6090 E(1e-51)	NA	1.66231	0.807511	0.80304	1.09096	2.13015
unknown	CNO_2980	CNAG_01795			CNC4340 similar to breast carcinoma amplified sequence 3; GAOB1 [Rattus norvegicus] E(1e-09)	0.896924	1.08704	1.11785	1.26247	1.09107	2.13032
unknown	CNO_3180	CNAG_02934			CNBC1740-D flocculin-like protein [Candida albicans SC5314] E(3e-05)	0.53847	1.49773	0.980348	1.26247	1.06975	2.09908
unknown	CNO_3201	CNAG_03002			CNC1080 E(1e-72)	0.960427	1.00356	2.17675	1.5844	1.43128	2.69686
unknown	CNO_327	CNAG_04202	MGG_14526T0		NAR1 similar to RIKEN cDNA 9030612I22 [Rattus norvegicus] E(4e-72)	1.94307	1.86851	1.40416	1.6302	1.71148	3.27497
unknown	CNO_3316	CNAG_07594			CNC5950 E(1e-166)	1.96731	1.93117	2.36939	2.41447	2.17059	4.50207
unknown	CNO_3556	CNAG_06667	MGG_04093T0		TIF463103 middle molecular weight neurofilament protein NF-M(1) [Xenopus laevis] E(2e-07)	0.960427	1.84472	0.717314	0.88396	1.1016	2.14593
unknown	CNO_3682	CNAG_05915	MGG_02142T0		CNF4090 envelope glycoprotein [Equine herpesvirus 1] E(0.013)	1.00126	1.16046	1.06127	1.41447	1.15937	2.23359
unknown	CNO_3694	CNAG_05855			CNF3540 E(1e-38)	1.17788	1.16596	1.43978	1.72642	1.37751	2.59819
unknown	CNO_3725	CNAG_05874	MGG_01773T0		CNF3720 COG1653: ABC-type sugar transport system, periplasmic component [Thermobifida fusca] E(0.042)	2.87329	2.53218	2.23815	2.49694	2.53514	5.79632
unknown	CNO_3965	CNAG_00079	MGG_16044T0		CNA0670 E(4e-39)	1.29199	1.60682	1.76171	1.72642	1.59673	3.02458
unknown	CNO_4163	CNAG_00337			CNA3080 E(1e-10)	2.38235	1.93117	1.71731	2.33647	2.09183	4.26287
unknown	CNO_4174	CNAG_00306			CNA2780 metallothionein [Tegillarca granosa] E(0.0003)	3.62811	3.18503	5.76171	5.5844	4.53981	23.2605
unknown	CNO_421	CNAG_04357	MGG_09736T0	MGG_09736T0	CNH1810 E(4e-36)	1.87145	2.35345	1.36939	1.49694	1.77281	3.41718
unknown	CNO_4302	CNAG_00485			CNA4480 E(8e-05)	1.12959	1.14385	1.47631	2.49694	1.56167	2.95195
unknown	CNO_44	CNAG_04139	MGG_02142T0		DAN405 cryptopsoridial mucin, large thr stretch, signal peptide sequence, transcripts identified by EST [Cryptosporidium parvum] E(0.0005)	0.565951	1.01578	0.980348	1.6302	1.04807	2.06776
unknown	CNO_4761	CNAG_06297			CNN0310 E(3e-07)	4.13342	4.40491	5.17675	5.5844	4.82487	28.342
unknown	CNO_4762	CNAG_06298			CNBN0320-A E(3e-07)	4.52395	4.97253	5.17675	4.99944	4.91816	30.2354
unknown	CNO_4764	CNAG_06298			CNBN0320-B E(1e-75)	4.07723	4.41994	4.76171	4.5844	4.46082	22.0212
unknown	CNO_4858	CNAG_06388			CNN1140 E(4e-50)	4.61611	4.73806	5.17675	4.99944	4.88259	29.4989
unknown	CNO_4870	CNAG_06460			CNN1790 E(2e-40)	0.896924	0.848138	0.903727	1.45512	1.02598	2.03634
unknown	CNO_5105	CNAG_05449			CNL1080 metallothionein [Tegillarca granosa] E(0.019)	3.33122	3.59363	5.17675	4.5844	4.1715	18.0196
unknown	CNO_5112	CNAG_05457	MGG_05811T0		CNL1130 emb|CAB60246.1| SPAC1093.01 [Schizosaccharomyces pombe] E(2e-59)	1.59736	1.47577	1.147	1.37495	1.39877	2.63676
unknown	CNO_5156	CNAG_05547			CNL1950 E(3e-15)	1.72474	1.74909	1.71731	1.72642	1.72939	3.31588
unknown	CNO_5375	CNAG_05180	MGG_03841T0		CNI2380 dentin phosphoryn [Homo sapiens] E(0.017)	0.807657	1.09282	0.980348	1.41447	1.07383	2.10501
unknown	CNO_5416	CNAG_05109	MGG_04330T0		CNBI1680-B putative protein [Arabidopsis thaliana] E(2e-55)	1.15394	0.94082	0.784428	1.15814	1.00933	2.01298
unknown	CNO_5641	CNAG_05251			CNI2980 E(0.0003)	1.58399	1.08704	2.43978	2.49694	1.90194	3.73714
unknown	CNO_5682	CNAG_04658			CNJ2550 dbj|BAB20670.1| semaphorin Y [Homo sapiens] E(0.055)	2.47707	2.46911	2.36939	2.26247	2.39451	5.25799
unknown	CNO_5770	CNAG_04756			CNJ1610 ribonuclease H-related protein [Mycoplasma mycoides subsp. mycoides SC] E(0.011)	1.50573	1.63086	1.08928	0.940544	1.29161	2.448
unknown	CNO_5871	CNAG_04891			CNJ0340 dbj|BAB20765.1| 19 kDa protein having G-X-X-X-Q-X-W motif [Trichosporon asahii] E(7e-17)	0.939569	1.43992	0.954353	0.940544	1.0686	2.09739
unknown	CNO_5892	CNAG_04736			CNJ1800 CG14470-PA [Drosophila melanogaster] E(0.008)	1.29199	2.10145	0.421858	1.22685	1.26054	2.39585
unknown	CNO_5893	CNAG_04737	MGG_13219T0	MGG_13219T0	CNJ1790 conserved domain protein [Shewanella oneidensis MR-1] E(8e-32)	0.918404	1.09282	0.954353	1.54001	1.1264	2.18313
unknown	CNO_6052	CNAG_04587			CNJ3210	1.8305	1.95359	1.55225	2.33647	1.9182	3.77952
unknown	CNO_6396	CNAG_04041	MGG_16161T0		CNB0520 dbj|BAA03381.1| ORF [Lentinula edodes] PRIB_LENED PRIB PROTEIN E(5e-05)	2.15091	2.24598	1.90373	2.06084	2.09036	4.25856
unknown	CNO_6552	CNAG_04042			CNB0510 IRF1_RAT INTERFERON REGULATORY FACTOR 1 (IRF-1) E(0.07)	0.91128	1.28186	1.23815	0.777045	1.05208	2.07352
unknown	CNO_6574	CNAG_03911	MGG_05160T0		CNB1740 hydrolase, alpha/beta hydrolase fold family [Mycobacterium tuberculosis CDC1551] E(4e-06)	0.241753	1.33161	1.17675	1.45512	1.05131	2.07241
unknown	CNO_6635	CNAG_05724	MGG_07657T0		AD0438 probable exported protein YPO3603 [imported] - Yersinia pestis (strain CO92) E(0.021)	0.0985582	0.171433	2.00682	3.12497	1.35044	2.54991
unknown	CNO_6668	CNAG_01461	MGG_14690T0		YMR034C Dkfzp566m114-prov protein [Xenopus laevis] E(3e-14)	0.372009	1.38443	1.17675	1.299	1.05804	2.08211
unknown	CNO_6842	CNAG_03913			CG12795-PA [Drosophila melanogaster] E(5e-06)	0.974167	1.18232	1.59178	1.49694	1.3113	2.48165
unknown	CNO_6945	CNAG_04865			CNBD5740 E(5e-30)	NA	2.35586	0.238146	0.496937	1.03031	2.04247
unknown	CNO_6957	CNAG_05338			RIKEN cDNA 4933428L19 [Mus musculus] E(0.003)	0.822924	1.35586	1.40416	0.911975	1.12373	2.17909
unknown	CNO_821	CNAG_01013	MGG_04473T0		SWD3 putative WD G-beta repeat protein [Oryza sativa (japonica cultivar-group)] E(1e-48)	2.87878	2.58852	3.30228	3.5844	3.08849	8.50607
	Sum	137	34	0.248175
down-regulated >2-fold by WT in response to hypoxia			MGG id	Down in hypoxia in M. oryzae
aa biosynthesis	CNO_2784	CNAG_01577	MGG_08074T0		GDH3 NADP-dependent glutamate dehydrogenase [Botryotinia fuckeliana] E(1e-167)	-1.70254	-2.06561	-2.34158	-2.654	-2.19093	0.21901
aa biosynthesis	CNO_3558	CNAG_05725	MGG_15774T0		ILV5 acetohydroxyacid reductoisomerase [Filobasidiella neoformans] E(0)	-0.746932	-1.04007	-0.999844	-1.42122	-1.05202	0.482293
aa biosynthesis	CNO_4151	CNAG_00268	MGG_06868T0		ILV2 acetolactate synthase [Cryptococcus neoformans var. grubii] E(0)	-1.19234	-1.38111	-0.853002	-1.55515	-1.2454	0.421791
aa biosynthesis	CNO_5773	CNAG_04601	MGG_13781T0		SHM2 B71400 glycine hydroxymethyltransferase (EC 2.1.2.1) - Arabidopsis thaliana E(1e-156)	-0.816194	-1.01498	-1.27172	-1.2548	-1.08942	0.469949
aa biosynthesis	CNO_792	CNAG_00930	MGG_15868T0		ARG1 AJBYRS argininosuccinate synthase (EC 6.3.4.5) - yeast (Saccharomyces cerevisiae) E(1e-145)	-0.792736	-1.04007	-1.29899	-1.17049	-1.07557	0.474483
aa biosynthesis	CNO_818	CNAG_00992	MGG_01092T0		LYS21 HOSM_PENCH Homocitrate synthase, mitochondrial precursor [Aspergillus nidulans FGSC A4] E(1e-169)	-0.816194	-1.22911	-1.23829	-1.24215	-1.13144	0.456461
aa metabolism	CNO_6240	CNAG_03706	MGG_10195T0		GLC7-C PP1_EMENI SERINE/THREONINE PROTEIN PHOSPHATASE PP1 [Ustilago maydis 521] E(1e-176)	-0.992044	-1.25825	-1.35203	-1.2165	-1.20471	0.433857
aminotransferase	CNO_5419	CNAG_05134	MGG_06392T0		CAR2 T50352 ornithine-oxo-acid transaminase (EC 2.6.1.13) [imported] - fission yeast (Schizosaccharomyces pombe) E(1e-157)	-1.10308	-1.25825	-1.10866	-1.34634	-1.20408	0.434046
capsule	CNO_4393	CNAG_00600	MGG_01445T0		CNA5640 dbj|BAD12438.1| capsule protein [Cryptococcus neoformans var. grubii] dbj|BAD12444.1| capsule protein [Cryptococcus neoformans A/D] dbj|BAB16391.1| capsule protein [Cryptococcus neoformans var. grubi E(1e-96)	-1.32067	-1.4467	-0.689503	-0.985456	-1.11058	0.463108
capsule	CNO_4475	CNAG_00701			CNA6610 CAP64 gene product E(2e-26)	-0.840041	-1.11807	-1.00648	-1.22938	-1.04849	0.483473
cell cycle	CNO_1271	CNAG_06092	MGG_03595T0		CLB302-A emb|CAA56336.1| G1 cyclin [Candida albicans] E(1e-44)	-1.22337	-1.58756	-1.42812	-1.38138	-1.40511	0.37759
cell cycle	CNO_1547	CNAG_02310	MGG_05651T0		CKB2 KC2C_NEUCR Casein kinase II beta chain 2 (CK II beta 2 subunit) E(4e-68)	-1.04649	-1.288	-0.853002	-1.09508	-1.07064	0.476107
cell cycle	CNO_1677	CNAG_02091	MGG_06924T0		NAP102-A emb|CAD70974.1| probable nucleosome assembly protein I [Neurospora crassa] E(4e-92)	-0.939577	-1.288	-1.08378	-1.14352	-1.11372	0.462101
cell cycle	CNO_1679	CNAG_02091	MGG_06924T0		NAP102-B emb|CAD70974.1| probable nucleosome assembly protein I [Neurospora crassa] E(4e-92)	-0.965572	-1.17252	-0.792881	-1.2035	-1.03362	0.488483
cell cycle	CNO_2942	CNAG_01740	MGG_07466T0		CDC1201 septin [Emericella nidulans] E(1e-144)	-1.2875	-1.20054	-1.1631	-1.08094	-1.18302	0.440429
cell cycle	CNO_4878	CNAG_06465	MGG_12405T0		CDC50-B T39676 probable yeast cell division cycle CDC50 homolog - fission yeast (Schizosaccharomyces pombe) E(5e-81)	-0.914042	-1.20054	-0.830749	-1.05946	-1.0012	0.499586
cell wall	CNO_1838	CNAG_02071	MGG_08826T0		BNI4 possible bud neck localizing protein phosphatase subunit Bni4p [Candida albicans SC5314] E(3e-11)	-1.25508	-1.25825	-1.10248	-0.799304	-1.10378	0.465296
cell wall	CNO_1904	CNAG_06898	MGG_03122T0		CHS7 similarity to glucose/Na cotransporter [Encephalitozoon cuniculi GB-M1] E(9e-12)	-1.01901	-1.01498	-1.12704	-0.970189	-1.0328	0.488759
cell wall	CNO_294	CNAG_04320	MGG_01191T0		CNH2170 2204223E cellubiuronic acid synthase E(1e-16)	-1.13222	-1.3494	-1.18666	-1.2035	-1.21795	0.429894
cell wall	CNO_570	CNAG_01164	MGG_11597T0		GFA1-B glutamine:fructose-6-phosphate amidotransferase [Volvariella volvacea] E(0)	-0.939577	-1.04007	-1.44775	-1.42122	-1.21215	0.431624
cell wall	CNO_693	CNAG_00888	MGG_06933T0		CNB1 FK506-resistant calcineurin B regulatory subunit [Filobasidiella neoformans] E(4e-93)	-1.25508	-1.12898	-1.15716	-1.08094	-1.15554	0.448899
cell wall	CNO_798	CNAG_00914			KRE601 S61143 KRE6 protein - yeast (Saccharomyces cerevisiae) E(1e-104)	-1.2875	-1.41353	-1.57368	-1.56535	-1.46001	0.363489
chromatin	CNO_313	CNAG_04303	MGG_00139T0		BRE1 emb|CAE17572.1| SI:bZ1C10.1.2 (novel ring finger protein) [Danio rerio] E(9e-23)	-1.19234	-1.74368	-1.20984	-1.45452	-1.40009	0.378904
chromatin	CNO_92	CNAG_04168	MGG_12797T0		HHO102 S69056 histone H1 - yeast (Saccharomyces cerevisiae) E(5e-05)	-0.965572	-1.0916	-0.973002	-1.12296	-1.03828	0.486906
cytoskeleton	CNO_1700	CNAG_02094	MGG_04745T0		ARC35 T39044 probable Arp2-3 complex subunit - fission yeast (Schizosaccharomyces pombe) E(1e-80)	-1.57701	-1.51541	-1.27172	-1.17049	-1.38365	0.383247
cytoskeleton	CNO_306	CNAG_04196	MGG_17001T0		ARP2-A similar to actin-related protein 2 [Rattus norvegicus] E(1e-160)	-1.07451	-1.288	-0.889344	-0.824991	-1.01921	0.493386
cytoskeleton	CNO_307	CNAG_04196	MGG_17001T0		ARP2-B emb|CAF32053.1| actin-like protein, putative [Aspergillus fumigatus] E(1e-149)	-1.13222	-1.31837	-1.03271	-0.875032	-1.08958	0.469897
cytoskeleton	CNO_4199	CNAG_00388	MGG_06572T0		MSS4 T38001 probable phosphatidylinositol-4-phosphate 5-kinase - fission yeast (Schizosaccharomyces pombe) E(1e-145)	-0.816194	-0.966071	-0.903628	-1.46545	-1.03784	0.487058
DNA repair	CNO_2107	CNAG_01916	MGG_00704T0		MSH6 S51246 probable DNA repair protein YDR097c - yeast (Saccharomyces cerevisiae) E(1e-171)	-1.10308	-1.04007	-0.986485	-1.16379	-1.07336	0.475212
glycosylation	CNO_3356	CNAG_02855	MGG_03687T0		CNC2460 MGC53764 protein [Xenopus laevis] E(4e-07)	-1.07451	-1.51541	-1.00648	-1.17049	-1.19172	0.437781
glycosylation	CNO_4242	CNAG_00401	MGG_01168T0		GAB1 cdc91 E(1e-36)	-1.07451	-1.41353	-1.20408	-0.807918	-1.12501	0.4585
heme	CNO_4925	CNAG_06453	MGG_01585T0		CNN1730 A53405 peripheral-type benzodiazepine receptor 1 isoquinoline-binding protein - mouse E(6e-15)	-1.10308	-1.20054	-1.07118	-0.654005	-1.0072	0.497511
membrane transport	CNO_1394	CNAG_02455	MGG_08670T0	MGG_08670T0	HNM102 emb|CAB43936.1| GABA permease [Emericella nidulans] E(1e-138)	-1.2875	-1.41353	-1.33632	-1.56535	-1.40068	0.378752
mitochondrial	CNO_4130	CNAG_00233	MGG_10159T0		PAM18 similar to XM_059495 DNAJ domain-containing in Homo sapiens [Schistosoma japonicum] E(3e-15)	-0.914042	-1.14504	-0.681236	-1.27358	-1.00347	0.498797
nuclear division	CNO_1609	CNAG_02194	MGG_02757T0		DBF20 S62556 probable serine/threonine protein kinase - fission yeast (Schizosaccharomyces pombe) E(1e-113)	-1.19234	-1.01498	-0.845623	-1.14352	-1.04912	0.483264
nuclear import	CNO_825	CNAG_00988	MGG_03668T0		KAP95 T38016 importin beta-1 subunit - fission yeast (Schizosaccharomyces pombe) E(0)	-0.724564	-0.828567	-1.44775	-1.60542	-1.15158	0.450133
nucleotide sugar transporter	CNO_1724	CNAG_02036	MGG_06694T0		YMD801 P0003D09.29 [Oryza sativa (japonica cultivar-group)] E(6e-45)	-0.965572	-1.288	-1.22698	-1.53454	-1.25377	0.41935
nucleotide sugar transporter	CNO_3545	CNAG_05674	MGG_03181T0		SLY41 related to SLY41 protein [MIPS] [Neurospora crassa] E(7e-75)	-1.38938	-1.70304	-0.986485	-1.31042	-1.34733	0.393019
nucleotide sugar transporter	CNO_5738	CNAG_04710	MGG_05674T0		CNJ2050 B1065E10.15 [Oryza sativa (japonica cultivar-group)] E(2e-74)	-1.53748	-1.70304	-1.19249	-1.01551	-1.36213	0.389008
oxidase	CNO_2202	CNAG_07752	MGG_06695T0		CNG4670 amine oxidase, flavin-containing [Geobacter sulfurreducens PCA] E(2e-93)	-1.25508	-1.38111	-0.867649	-0.746517	-1.06259	0.478772
palmitoyl transferase	CNO_5854	CNAG_04849	MGG_02437T0		YNL326C03 DHHC family palmitoyl transferases with a signal peptide and 4x transmembrane domains [Cryptosporidium parvum] E(4e-23)	-1.13222	-1.06561	-1.27721	-0.841865	-1.07923	0.473283
phosphatase	CNO_1628	CNAG_02177	MGG_06099T0		PPH22 P2A1_NEUCR Serine/threonine protein phosphatase PP2A catalytic subunit [Ustilago maydis 521] E(1e-168)	-1.74693	-1.87296	-1.43305	-1.55003	-1.65074	0.318476
phosphatase	CNO_1779	CNAG_02236	MGG_01690T0		PPG1 Ser/Thr protein phosphatase [Blumeria graminis] E(1e-126)	-1.46153	-1.48064	-1.05847	-0.746517	-1.18679	0.439279
phosphatase	CNO_2274	CNAG_07740	MGG_08771T0		YNL010W putative 3-phosphoserine phosphatase [Tuber borchii] E(2e-62)	-1.01901	-1.3494	-0.959391	-1.43797	-1.19144	0.437865
phosphatase	CNO_3572	CNAG_06696	MGG_05637T0		CDC55-A protein phosphatase 2A regulatory B subunit [Neurospora crassa] E(0)	-1.16197	-1.51541	-1.20408	-1.11604	-1.24937	0.420631
phosphatase	CNO_3573	CNAG_06696	MGG_05637T0		CDC55-B protein phosphatase 2A regulatory B subunit [Neurospora crassa] E(1e-178)	-1.22337	-1.41353	-1.05847	-1.05946	-1.18871	0.438696
phosphate metabolism	CNO_1763	CNAG_02545	MGG_15739T0		IPP1 emb|CAA04453.1| inorganic pyrophosphatase (pyrophosphate phospho-hydrolase) [Pichia pastoris] IPYR_PICPA Inorganic pyrophosphatase (Pyrophosphate phospho-hydrolase) (PPase) E(1e-118)	-0.864289	-1.31837	-0.845623	-1.23578	-1.06602	0.477636
phosphate transporter	CNO_5116	CNAG_05459	MGG_00346T0		PHO8402 dbj|BAB96534.1| Pi-transporter homologue A-1 [Chlamydomonas reinhardtii] E(2e-94)	-0.939577	-1.11807	-0.945651	-1.17049	-1.04345	0.485167
protein folding	CNO_3162	CNAG_02927	MGG_06786T0		MPD1 PDI related protein A [Aspergillus niger] E(2e-22)	-1.07451	-1.22911	-0.910718	-1.02293	-1.05931	0.47986
proteolysis	CNO_3770	CNAG_05770	MGG_00170T0		PRE2 proteosome-related protein E(7e-94)	-1.13222	-1.41353	-0.853002	-1.18378	-1.14563	0.451991
proteolysis	CNO_4814	CNAG_06361	MGG_03211T0		RPN602 T50185 26S proteasome regulatory subunit [imported] - fission yeast (Schizosaccharomyces pombe) E(4e-96)	-1.2875	-1.41353	-0.882148	-0.977843	-1.14026	0.453679
proteolysis	CNO_5794	CNAG_04635	MGG_07179T0		PEP405 aspartic protease precursor [Phaffia rhodozyma] E(8e-41)	-1.01901	-1.14504	-1.52369	-1.71022	-1.34949	0.39243
proteolysis	CNO_632	CNAG_01035	MGG_06472T0		PRE6 proteasome alpha-subunit E(2e-84)	-1.13222	-1.20054	-0.761854	-0.977843	-1.01811	0.493762
proteolysis	CNO_853	CNAG_01169	MGG_10126T0		YHR113W aspartyl aminopeptidase [Coccidioides immitis] E(1e-117)	-1.19234	-1.38111	-1.08378	-1.11604	-1.19332	0.437296
ribosomal	CNO_1023	CNAG_01224	MGG_04484T0		RPL18A-A S67377 ribosomal protein L18.e, cytosolic - fission yeast (Schizosaccharomyces pombe) E(9e-59)	-0.638407	-0.966071	-0.931779	-2.08094	-1.1543	0.449285
ribosomal	CNO_1781	CNAG_02234	MGG_04444T0		RPL6B 60S ribosomal protein L6 (RPL6A) [Arabidopsis thaliana] E(5e-42)	-0.617649	-0.966071	-0.938732	-1.68706	-1.05238	0.482173
ribosomal	CNO_2148	CNAG_01976	MGG_04921T0		RPL23B RL23_AEDAE 60S ribosomal protein L23 (L17A) [Ustilago maydis 521] E(5e-64)	-1.16197	-1.3494	-0.325755	-1.48169	-1.0797	0.473126
ribosomal	CNO_2181	CNAG_01990	MGG_06658T0		RPS5 emb|CAE75742.1| probable 40S ribosomal protein S5 [Neurospora crassa] E(1e-79)	-0.992044	-1.288	-0.569209	-1.45999	-1.07731	0.473911
ribosomal	CNO_3164	CNAG_02928	MGG_07048T0		RPL5 T39325 60s ribosomal protein l5 - fission yeast (Schizosaccharomyces pombe) E(1e-106)	-1.19234	-1.41353	-0.336324	-1.46545	-1.10191	0.465899
ribosomal	CNO_4638	CNAG_00640	MGG_02747T0		RPS4A T39831 40s ribosomal protein s4 - fission yeast (Schizosaccharomyces pombe) E(1e-106)	-0.702538	-1.20054	-1.29899	-1.92339	-1.28136	0.411406
ribosomal	CNO_5654	CNAG_05232	MGG_06269T0		RPL2B ribosomal protein L8 E(1e-102)	-1.01901	-1.25825	-0.647683	-1.64442	-1.14234	0.453024
ribosomal	CNO_5807	CNAG_04799	MGG_02659T0		RPL14B emb|CAC36099.1| putative ribosomal protein L14 [Takifugu rubripes] emb|CAC36098.1| putative ribosomal protein L14 [Takifugu rubripes] E(6e-26)	-0.965572	-1.17252	-0.56022	-1.64442	-1.08568	0.471169
ribosomal/translation	CNO_5077	CNAG_05465	MGG_04719T0		ASC1 guanine nucleotide binding protein beta subunit [Lentinula edodes] E(1e-150)	-0.617649	-1.11807	-1.30975	-1.57547	-1.15524	0.448992
ribosome	CNO_780	CNAG_01395	MGG_04113T0		RKI1 T37679 probable ribose 5-phosphate isomerase - fission yeast (Schizosaccharomyces pombe) E(3e-65)	-1.16197	-1.41353	-0.903628	-0.954759	-1.10847	0.463785
ribosome biogenesis	CNO_4882	CNAG_06468	MGG_07136T0		NOG1 T40600 gtp-binding protein - fission yeast (Schizosaccharomyces pombe) E(0)	-1.10308	-1.3494	-1.34158	-1.51889	-1.32824	0.398255
ribosome biogenesis	CNO_5912	CNAG_04770	MGG_03587T0		EMG1 NEP1_CANAL Nucleolar essential protein 1 E(1e-83)	-1.01901	-1.25825	-0.792881	-0.939162	-1.00233	0.499194
ribosome biogenesis	CNO_614	CNAG_01168	MGG_07518T0		CBF5 T38485 centromere/microtubule binding protein cbf5 - fission yeast (Schizosaccharomyces pombe) E(1e-179)	-1.16197	-1.62503	-1.34158	-1.54488	-1.41837	0.374136
RNA processing	CNO_4238	CNAG_00399	MGG_07511T0		NSR102 RIKEN cDNA G430041M01 [Mus musculus] E(5e-22)	-1.425	-1.55103	-1.33632	-1.60542	-1.47945	0.358626
RNA processing	CNO_4344	CNAG_00551	MGG_06313T0		PAP1 JC6058 poly A polymerase (EC 2.7.7.-) - fission yeast (Schizosaccharomyces pombe) E(1e-132)	-1.10308	-1.3494	-1.12094	-0.833453	-1.10172	0.465962
signaling	CNO_1494	CNAG_02367	MGG_01079T0		YPT32 Drab11 [Drosophila melanogaster] E(3e-77)	-1.38938	-1.55103	-1.08378	-1.34634	-1.34263	0.3943
signaling	CNO_2455	CNAG_03370	MGG_01550T0		FRQ1 S58303 related to neuronal calcium sensor 1 proteins - fission yeast (Schizosaccharomyces pombe) E(1e-67)	-1.32067	-1.48064	-0.966213	-1.74652	-1.37851	0.384616
signaling	CNO_2513	CNAG_03248	MGG_06390T0		BAG702 SPBC17F3.01c [Schizosaccharomyces pombe] E(2e-45)	-0.864289	-1.11807	-1.04565	-1.02293	-1.01274	0.495606
signaling	CNO_2514	CNAG_03315	MGG_07176T0		RHO102-B Rho1 [Schizosaccharomyces pombe] E(5e-79)	-1.25508	-1.38111	-1.16903	-1.00056	-1.20144	0.43484
signaling	CNO_2515	CNAG_03315	MGG_07176T0		RHO102-A Rho1 GTP-binding protein [Mucor rouxii] E(4e-79)	-1.10308	-1.38111	-1.02619	-0.970189	-1.12014	0.460049
signaling	CNO_3127	CNAG_02883	MGG_02731T0		RAC1 small GTPase rac1p [Schizophyllum commune] E(8e-85)	-1.13222	-1.11807	-1.16903	-1.08094	-1.12507	0.458481
signaling	CNO_6079	CNAG_06778	MGG_10588T0		TIF3402 serine-threonine kinase receptor-associated protein [Mus musculus] E(3e-75)	-0.939577	-1.25825	-1.15118	-1.35224	-1.17531	0.442788
signaling	CNO_6238	CNAG_03706	MGG_10195T0		GLC7-B PP1_EMENI SERINE/THREONINE PROTEIN PHOSPHATASE PP1 [Ustilago maydis 521] E(1e-172)	-0.992044	-1.25825	-1.10248	-1.08803	-1.1102	0.46323
signaling	CNO_6255	CNAG_03876	MGG_06914T0		RHB1 T40468 probable ras-related GTP-binding protein - fission yeast (Schizosaccharomyces pombe) E(4e-45)	-1.25508	-1.288	-0.973002	-0.781922	-1.0745	0.474835
signaling	CNO_6974	CNAG_05499	MGG_09125T0		SHO1 emb|CAC81238.1| SHO1 protein [Candida albicans] E(9e-09)	-0.864289	-1.22911	-1.01308	-1.05222	-1.03967	0.486437
sterol synthesis	CNO_5444	CNAG_05117	MGG_00853T0		OSH6 T40584 probable involvement in ergosterol biosynthesis - fission yeast (Schizosaccharomyces pombe) E(4e-92)	-1.19234	-1.25825	-0.874917	-0.954759	-1.07007	0.476297
sterol synthesis	CNO_6194	CNAG_03819	MGG_10568T0		ERG6 T39579 sterol methyltransferase - fission yeast (Schizosaccharomyces pombe) E(1e-112)	-0.769652	-1.17252	-1.01308	-1.08803	-1.01082	0.496264
stress	CNO_4399	CNAG_00575	MGG_06442T0		CTA101 Catalase-1 [Neurospora crassa] E(0)	-2.74693	-3.06561	-2.84377	-2.18047	-2.7092	0.152915
stress	CNO_5555	CNAG_04981	MGG_10061T0		CTA102 Catalase-1 [Neurospora crassa] E(0)	-1.57701	-1.87296	-1.87854	-1.52412	-1.71316	0.304992
sugar transporter	CNO_2699	CNAG_06963	MGG_06203T0		HXT507 hexose transporter-like GCR1 [Pichia angusta] E(2e-64)	-1.16197	-1.20054	-0.867649	-1.17715	-1.10183	0.465926
sugar transporter	CNO_2882	CNAG_01683	MGG_09852T0	MGG_09852T0	STL101 putative sugar transporter [Aspergillus niger] E(1e-133)	-1.79274	-1.91876	-2.11174	-2.41278	-2.059	0.239982
transcription factor	CNO_2990	CNAG_02739	MGG_01486T0	MGG_01486T0	RDS1 emb|CAC16081.1| Zn(II)2Cys6 transcription factor [Pichia angusta] E(0.001)	-1.13222	-1.20054	-1.06484	-1.26109	-1.16467	0.446066
translation	CNO_2495	CNAG_03263	MGG_08162T0		TUF1 EFTU_YEAST ELONGATION FACTOR TU, MITOCHONDRIAL PRECURSOR E(1e-152)	-0.816194	-1.22911	-0.979759	-1.15707	-1.04553	0.484466
translation	CNO_3027	CNAG_02714	MGG_04436T0		EFB1 dbj|BAD26687.1| elongation factor 1 beta' [Plutella xylostella] E(9e-44)	-0.965572	-1.20054	-0.457461	-1.55003	-1.0434	0.485183
translation	CNO_3147	CNAG_02948	MGG_06266T0		SUP45 ERF1_PODAN Eukaryotic peptide chain release factor subunit 1 (eRF1) (Eukaryotic release factor 1) [Gibberella zeae PH-1] E(1e-164)	-1.04649	-1.3494	-1.1631	-0.970189	-1.1323	0.456189
transport	CNO_359	CNAG_07770	MGG_13426T0		FRE202 ferric reductase E(0.0003)	-0.840041	-1.04007	-1.0775	-1.21002	-1.04191	0.485685
transport	CNO_5745	CNAG_04714	MGG_17677T0		TPO203-B T41613 membrane transporter - fission yeast (Schizosaccharomyces pombe) E(3e-68)	-1.07451	-1.288	-1.0775	-0.81648	-1.06412	0.478264
ubiquitination	CNO_1133	CNAG_06219	MGG_01832T0		ULA1-B MGC81483 protein [Xenopus laevis] E(3e-79)	-0.992044	-1.20054	-0.945651	-1.14352	-1.07044	0.476174
ubiquitination	CNO_5253	CNAG_05650	MGG_07468T0		UBP1502 ubiquitin carboxyl-terminal hydrolase [Schizosaccharomyces pombe] E(0)	-0.746932	-1.288	-1.14518	-1.21002	-1.09753	0.467315
unknown	CNO_1030	CNAG_01347	MGG_03565T0	MGG_03565T0	PPT101 LOC431836 protein [Xenopus laevis] E(1e-42)	-1.46153	-1.38111	-1.18666	-0.962495	-1.24795	0.421047
unknown	CNO_1853	CNAG_02387	MGG_00617T0		CNE1610 veA; ApveA [Aspergillus parasiticus] E(4e-05)	-1.07451	-1.20054	-0.867649	-0.939162	-1.02046	0.492958
unknown	CNO_2735	CNAG_03038	MGG_04137T0		CNC6760 At1g61150 [Arabidopsis thaliana] E(2e-33)	-1.16197	-1.20054	-0.952538	-0.946982	-1.06551	0.477805
unknown	CNO_2781	CNAG_01576	MGG_07265T0		YHR132W-A-B dbj|BAA19234.1| YNL157W homolog [Schizosaccharomyces pombe] E(4e-10)	-1.16197	-1.11807	-1.22698	-1.12296	-1.15749	0.44829
unknown	CNO_2783	CNAG_01576	MGG_07265T0		YHR132W-A-A dbj|BAA19234.1| YNL157W homolog [Schizosaccharomyces pombe] E(6e-10)	-1.25508	-1.25825	-1.24952	-1.22296	-1.24645	0.421484
unknown	CNO_3198	CNAG_02942	MGG_07482T0		CNC1660 multidrug resistance protein [Staphylococcus epidermidis ATCC 12228] E(0.092)	-1.61765	-1.58756	-1.64768	-1.22938	-1.52057	0.348549
unknown	CNO_3216	CNAG_01542			CNC0790 YQE1_SCHPO Putative dioxygenase C576.01c E(1e-100)	-1.32067	-0.942224	-1.54207	-0.866811	-1.16794	0.445055
unknown	CNO_3414	CNAG_02910			CNC1970 E(3e-40)	-1.499	-1.48064	-1.33105	-0.682387	-1.24827	0.420952
unknown	CNO_3875	CNAG_05687	MGG_01354T0		CNF184001 E(7e-65)	-1.04649	-1.31837	-0.578142	-1.3756	-1.07965	0.473143
unknown	CNO_4185	CNAG_00315	MGG_05383T0		CNA2870 COG2846: Regulator of cell morphogenesis and NO signaling [Nostoc punctiforme] E(1e-10)	-1.22337	-1.288	-1.45746	-0.369796	-1.08466	0.471505
unknown	CNO_4279	CNAG_00480			CNA4430 E(2e-26)	-1.22337	-1.51541	-0.966213	-0.977843	-1.17071	0.444203
unknown	CNO_4326	CNAG_05154	MGG_00993T0	MGG_00993T0	CCC1-B B1358B12.19 [Oryza sativa (japonica cultivar-group)] E(0.011)	-1.04649	-1.22911	-0.945651	-1.10909	-1.08258	0.472182
unknown	CNO_4633	CNAG_00074	MGG_13186T0		YOR161C-C01 YOR161C [Saccharomyces cerevisiae] E(4e-68)	-0.659469	-1.01498	-1.28814	-1.05946	-1.00551	0.498093
unknown	CNO_4644	CNAG_00635	MGG_01781T0		YLL032C Hdlbp-prov protein [Xenopus laevis] E(6e-11)	-0.864289	-1.14504	-0.867649	-1.2035	-1.02012	0.493075
unknown	CNO_4653	CNAG_00137			CNA1210 E(0.0003)	-1.19234	-1.3494	-0.924793	-0.746517	-1.05326	0.481877
unknown	CNO_4667	CNAG_07315			CNA1520 Homo sapiens CDA08-related [Plasmodium yoelii yoelii] E(8e-46)	-0.840041	-1.11807	-1.12094	-1.08803	-1.04177	0.485732
unknown	CNO_4793	CNAG_06347	MGG_11224T0		CNN0750 dbj|BAD11818.1| riboflavin aldehyde-forming enzyme [Lentinula edodes] E(4e-08)	-0.965572	-1.48064	-1.09004	-0.970189	-1.12661	0.45799
unknown	CNO_5048	CNAG_05390			CNL0550 E(2e-06)	-0.992044	-1.04007	-1.21557	-1.29824	-1.13648	0.454867
unknown	CNO_5408	CNAG_05156	MGG_02142T0		CNI2180 potential cell surface antigen [Candida albicans SC5314] E(0.004)	-1.04649	-1.22911	-1.15716	-1.1021	-1.13371	0.455741
unknown	CNO_5412	CNAG_05154	MGG_00993T0	MGG_00993T0	CCC1-A B1358B12.19 [Oryza sativa (japonica cultivar-group)] E(1e-23)	-1.07451	-1.41353	-1.22698	-1.24849	-1.24088	0.423116
unknown	CNO_5492	CNAG_05074	MGG_18134T0		CNI1370 Phospholipase D family protein [Bdellovibrio bacteriovorus HD100] E(0.0003)	-1.16197	-1.06561	-1.19249	-0.866811	-1.07172	0.475752
unknown	CNO_5574	CNAG_04953	MGG_02630T0		CNI0230 pir||T48810 palI related protein [imported] - Neurospora crassa E(1e-07)	-1.32067	-1.74368	-1.973	-1.55003	-1.64684	0.319338
unknown	CNO_5610	CNAG_05637			CNL2830 E(2e-14)	-0.746932	-1.01498	-1.20408	-1.09508	-1.01527	0.494737
unknown	CNO_57	CNAG_04291			CNH2440 putative glycosyl hydrolase [Streptomyces avermitilis MA-4680] E(3e-30)	-1.10308	-1.25825	-1.26066	-1.15707	-1.19476	0.436858
unknown	CNO_6069	CNAG_03640	MGG_03951T0		YOL073C similar to XM_127879 expressed sequence AW554959 in Mus musculus [Schistosoma japonicum] E(0.004)	-1.01901	-1.0916	-0.973002	-1.19039	-1.0685	0.476814
unknown	CNO_6098	CNAG_03677			CNB3970 MGC53750 protein [Xenopus laevis] E(0.013)	-1.93958	-2.11807	-1.96961	-1.71938	-1.93666	0.26122
unknown	CNO_6153	CNAG_03595	MGG_01463T0		RSN101 E(9e-65)	-1.07451	-0.918765	-1.43305	-0.781922	-1.05206	0.482279
unknown	CNO_6234	CNAG_03705	MGG_02142T0		CNB3700 emb|CAA54685.1| TMnm related protein [Saccharomyces cerevisiae] pir||JC2110 tropomyosin-related protein - yeast (Saccharomyces cerevisiae) (strain YNN295) E(0.002)	-1.79274	-1.70304	-1.11481	-1.11604	-1.43166	0.370705
unknown	CNO_640	CNAG_01130	MGG_13557T0		CND3810 COG0666: FOG: Ankyrin repeat [Dechloromonas aromatica RCB] E(0.001)	-0.992044	-1.3494	-1.5557	-1.31647	-1.3034	0.405169
unknown	CNO_6990	CNAG_05687	MGG_01354T0		CNBF1840 E(7e-07)	-1.10308	-1.25825	-1.06484	-1.08094	-1.12678	0.457938
unknown	CNO_776	CNAG_01109	MGG_09736T0		CND4010 surface layer protein [Lactobacillus gallinarum] E(0.024)	-1.499	-1.3494	-1.38295	-1.60048	-1.45796	0.364008
vacuolar	CNO_4226	CNAG_00354	MGG_04004T0		VAC8 SPBC354.14c [Schizosaccharomyces pombe] E(0)	-0.680843	-1.14504	-1.30975	-1.2035	-1.08479	0.471462
vacuole fusion	CNO_2509	CNAG_03250	MGG_12371T0		VTC102 putative POLYPHOSPHATE SYNTHETASE VTC4 [Encephalitozoon cuniculi GB-M1] E(4e-08)	-1.04649	-1.25825	-1.05847	-0.833453	-1.04917	0.483247
vesicle trafficking	CNO_1355	CNAG_06048	MGG_06045T0		CNM0500 P0410E03.18 [Oryza sativa (japonica cultivar-group)] E(7e-15)	-1.16197	-1.41353	-1.03271	-1.05222	-1.16511	0.445931
vesicle trafficking	CNO_2480	CNAG_03286	MGG_07471T0		ERP2 CG3564-PA [Drosophila melanogaster] E(3e-20)	-1.10308	-1.14504	-0.830749	-0.954759	-1.00841	0.497095
vesicle trafficking	CNO_2507	CNAG_03251	MGG_04438T0		ARF202 ARF_CRYNE ADP-RIBOSYLATION FACTOR [Ustilago maydis 521] E(5e-94)	-1.53748	-1.74368	-0.938732	-1.31647	-1.38409	0.383131
vesicle trafficking	CNO_2510	CNAG_03317	MGG_10633T0		APM101 emb|CAD70726.1| probable clathrin assembly protein AP47 [Neurospora crassa] E(0)	-1.10308	-1.3494	-1.12704	-1.29824	-1.21944	0.42945
vesicle trafficking	CNO_3038	CNAG_02817	MGG_06135T0		SEC4 RAS-RELATED PROTEIN RAB1BV [Neurospora crassa] E(4e-83)	-1.04649	-1.25825	-0.777451	-1.00056	-1.02069	0.492881
vesicle trafficking	CNO_4354	CNAG_00556	MGG_08097T0		YCK2-A cki2 [Schizosaccharomyces pombe] E(1e-140)	-0.939577	-1.04007	-0.966213	-1.15031	-1.02404	0.491737
vesicle trafficking	CNO_5924	CNAG_07848	MGG_09837T0		PEP7 T37840 probable vacuolar protein - fission yeast (Schizosaccharomyces pombe) E(2e-08)	-1.16197	-0.990318	-1.81949	-2.00056	-1.49309	0.355252
vesicle trafficking	CNO_610	CNAG_01175	MGG_13205T0		GOT1 emb|CAG33670.1| CGI-141 [Homo sapiens] E(4e-13)	-0.965572	-1.288	-1.05207	-0.899416	-1.05127	0.482545
	Sum	123	6	0.0487805
		260
